# Supplementary material for: Chinese herbal medicines for the treatment of depression: a systematic review and network meta-analysis
Source: Front Pharmacol. 2024 Apr 3;15:1295564. doi: 10.3389/fphar.2024.1295564 (PMC11021639; doi:10.3389/fphar.2024.1295564)
Supplement: Supplementary file 3 [file Table1.xlsx]

## Sheet: Sheet1
Supplementary Table 1 Basic characteristics of the included studies
First author	Publication year	Patients of IG(M:F)	Patients of CG(M:F)	Age of IG, CG(mean±SD)	Interventions therapy	Main ingredient	Interventions dose, route	Control therapy	Control measures, dose, route	Time of therapy（week）	Outcome indicators	Depression severity	Comorbidity
Chen JB	2016	30(12:18)	30(11:19)	38.64±5.21 , 38.79±5.10	Morinda Officinalis Oligosaccharide Capsule	Inulin-type oligosaccharides	po, qd, 300mg 2week, 600mg 6week	Fluoxetine	po, qd, 20mg 2 week, 40mg 6 week	8	①②③	18＜HAMD＜24	/
Chen JY	2017	38(18:20)	38(17:21)	39.60±12.52 , 40.17±11.65	Morinda Officinalis Oligosaccharide Capsule	Inulin-type oligosaccharides	po, qd, 300mg 2week, 600mg 4 week	Escitalopram	po, qd, 10mg 2 week, 20mg 4 week	6	①②③	17＜HAMD＜24	/
Liu Fei	2012	42(18:24)	11(5:6)	39.9±12.7 , 39.79±12.2	Morinda Officinalis Oligosaccharide Capsule	Inulin-type oligosaccharides	po, qd, 300mg 2week, 600mg 4 week	Fluoxetine	po, qd, 20mg 2 week, 40mg 4 week	6	①③	/	/
Wang S	2021	60(26:34)	59(29:30)	26.10±7.20 , 26.30±6.90	Morinda Officinalis Oligosaccharide Capsule	Inulin-type oligosaccharides	po, qd, 300mg 2week, 600mg 4 week	Escitalopram	po, qd, 10mg 2 week, 20mg 6 week	8	①②③	18＜HAMD＜28	/
Wang XQ	2009	119(46:73)	118(56:62)	40.1±14.0 , 39.7±14.7	Morinda Officinalis Oligosaccharide Capsule	Inulin-type oligosaccharides	po, qd, 300mg 2week, 600mg 4 week	Fluoxetine	po, qd, 20mg 2 week, 30mg 4 week	6	①③	18＜HAMD＜24	/
		119(52:67)	118(56:62)	40.0±13.7 , 39.7±14.7	Morinda Officinalis Oligosaccharide Capsule	Inulin-type oligosaccharides	po, qd, 400mg 2week, 800mg 4 week	Fluoxetine	po, qd, 20mg 2 week, 30mg 4 week	6	①③	18＜HAMD＜24	/
Zhang J	2015	119(46:73)	118(56:62)	40.059±13.98 , 39.729±14.65	Morinda Officinalis Oligosaccharide Capsule	Inulin-type oligosaccharides	po, qd, 300mg 2week, 600mg 4 week	Fluoxetine	po, qd, 20mg 2 week, 30mg 4 week	6	①②③	18＜HAMD＜24	/
		119(52:67)	118(56:62)	40.00±13.69 , 39.729±14.65	Morinda Officinalis Oligosaccharide Capsule	Inulin-type oligosaccharides	po, qd, 400mg 2week, 800mg 4 week	Fluoxetine	po, qd 20mg 2 week, 30mg 4 week	6	①②③	18＜HAMD＜24	/
Li S	2017	30/	30/	≥60 , ≥60	Guipiwan	Liquiritin and Ginsenosides	po, tid, 6g	Ease Pill	po,tid, 8 capusle	12	①②	11＜HAMD＜15	/
Zhu Z	2014	62/	58/	24.9±1.4 , 24.6±2.6	Guipiwan	Liquiritin and Ginsenosides	po, tid, 6g	No-treatment	/	4	①②	14＜HAMD＜26	Gynecologic malignant tumor
Guo JH	2012	35(17:18)	33(15:18)	34.97±12.40 , 34.18±11.58	Jieyu Decoction	Cangzhu (Atractylodes rhizome), Xiangfu (Cyperus rhizome), Chuanxiong (Ligusticum chuanxiong rhizome), Sshenqu (medicated leaven), Zhizi (Gardenia fructus)	po, tid, 4g	Paroxetine	po, qd, 20mg	6	①③	18＜HAMD＜24	/
Guo JT	2015	52(20:32)	52(23:29)	18-60 , 18-62	Jieyu Decoction	Cangzhu (Atractylodes rhizome), Xiangfu (Cyperus rhizome), Chuanxiong (Ligusticum chuanxiong rhizome), Sshenqu (medicated leaven), Zhizi (Gardenia fructus)	po, tid, 4g	Fluoxetine	po, qd, 20mg	6	①②③	/	/
He QT	2011	30(13:17)	15(6:9)	38.5±4.2 , 37.6±4.7	Jieyu Decoction	Cangzhu (Atractylodes rhizome), Xiangfu (Cyperus rhizome), Chuanxiong (Ligusticum chuanxiong rhizome), Sshenqu (medicated leaven), Zhizi (Gardenia fructus)	/	Fluoxetine	po, qd, 20mg	12	②③	20＜HAMD＜28	/
Li GY	2015	20(8:12)	20(10:10)	39.78±8.10 , 37.13±8.56	Jieyu Decoction	Cangzhu (Atractylodes rhizome), Xiangfu (Cyperus rhizome), Chuanxiong (Ligusticum chuanxiong rhizome), Sshenqu (medicated leaven), Zhizi (Gardenia fructus)	po,tid, 4g	Fluoxetine	po, qd, 20mg	8	①③	/	/
Li RH	2019	18/	14/	/ , /	Jieyu Decoction	Cangzhu (Atractylodes rhizome), Xiangfu (Cyperus rhizome), Chuanxiong (Ligusticum chuanxiong rhizome), Sshenqu (medicated leaven), Zhizi (Gardenia fructus)	po,tid, 4g	Amitriptyline	po, bid, 25mg	6	①②	9＜HAMD＜16	Stroke
Li SS	2016	29(17:12)	29(13:16)	56.5±2.5 , 56.5±4.1	Jieyu Decoction	Cangzhu (Atractylodes rhizome), Xiangfu (Cyperus rhizome), Chuanxiong (Ligusticum chuanxiong rhizome), Sshenqu (medicated leaven), Zhizi (Gardenia fructus)	po,tid, 4g	Fluoxetine	po, qd, 20mg	8	①③	18＜HAMD＜30	Stroke
Li X	2008	29(15:14)	28(14:14）	65.1±6.3 , 65.5±7.1	Jieyu Decoction	Cangzhu (Atractylodes rhizome), Xiangfu (Cyperus rhizome), Chuanxiong (Ligusticum chuanxiong rhizome), Sshenqu (medicated leaven), Zhizi (Gardenia fructus)	po,tid, 4g	Maprotiline	po, qd, 25-100mg	6	①②	HAMD≥20	/
Ren SH	2017	24/	24/	19-35 , 21-35	Jieyu Decoction	Cangzhu (Atractylodes rhizome), Xiangfu (Cyperus rhizome), Chuanxiong (Ligusticum chuanxiong rhizome), Sshenqu (medicated leaven), Zhizi (Gardenia fructus)	po,tid, 4g	Fluoxetine	po, qd, 20mg	4	①②③	10＜HAMD＜18	Postpartum
Shao XL	2011	35/	35/	51±7.8 , 51±5.8	Jieyu Decoction	Cangzhu (Atractylodes rhizome), Xiangfu (Cyperus rhizome), Chuanxiong (Ligusticum chuanxiong rhizome), Sshenqu (medicated leaven), Zhizi (Gardenia fructus)	po,tid, 2-4g	Mianserin	po, qd, 15-30mg	8	①③	HAMD≥18	Climacterium
Shen ZM	2004	28(11:17)	29(11:18)	39.07±11.58 , 42.14±13.75	Jieyu Decoction	Cangzhu (Atractylodes rhizome), Xiangfu (Cyperus rhizome), Chuanxiong (Ligusticum chuanxiong rhizome), Sshenqu (medicated leaven), Zhizi (Gardenia fructus)	po,tid, 4g	Maprotiline	po, qd, 25-100mg	6	①③	HAMD≥20	/
Shi J	2005	68(29:39)	67(31:36)	37.9±11.5 , 39.5±13.1	Jieyu Decoction	Cangzhu (Atractylodes rhizome), Xiangfu (Cyperus rhizome), Chuanxiong (Ligusticum chuanxiong rhizome), Sshenqu (medicated leaven), Zhizi (Gardenia fructus)	po,tid, 4g	Fluoxetine	po, qd, 20mg	6	①②③	19＜HAMD＜25	/
Tao JQ	2006	41(18:23)	45(19:26)	34±13 , 31±9	Jieyu Decoction	Cangzhu (Atractylodes rhizome), Xiangfu (Cyperus rhizome), Chuanxiong (Ligusticum chuanxiong rhizome), Sshenqu (medicated leaven), Zhizi (Gardenia fructus)	po,tid, 4g	Venlafaxine	po, qd, 75-150mg	6	②③	HAMD≥22	/
Wang Y	2014	80(37:43)	0(39:41)	38.7±5.2 , 37.5±4.8	Jieyu Decoction	Cangzhu (Atractylodes rhizome), Xiangfu (Cyperus rhizome), Chuanxiong (Ligusticum chuanxiong rhizome), Sshenqu (medicated leaven), Zhizi (Gardenia fructus)	po,tid, 4g	Venlafaxine	po, qd, 75-150mg	8	①②③	HAMD≥20	/
Xu QT	2015	13/	12/	55.92±7.63 , 56.00±7.18	Jieyu Decoction	Cangzhu (Atractylodes rhizome), Xiangfu (Cyperus rhizome), Chuanxiong (Ligusticum chuanxiong rhizome), Sshenqu (medicated leaven), Zhizi (Gardenia fructus)	po,tid, 4g	Paroxetine	po, qd, 25-50mg	6	①②	HAMD＞17	Stroke
Xu SW	2007	22(10:12)	19(9:10)	24.51±18.73 , 26.47±17.81	Jieyu Decoction	Cangzhu (Atractylodes rhizome), Xiangfu (Cyperus rhizome), Chuanxiong (Ligusticum chuanxiong rhizome), Sshenqu (medicated leaven), Zhizi (Gardenia fructus)	po,tid, 4g	Venlafaxine	po, qd, 20-100mg	6	①②③	HAMD≥24	/
Xu Z	2012	30(12:18)	30(14:16)	36.9±11.2 , 38.2±11.5	Jieyu Decoction	Cangzhu (Atractylodes rhizome), Xiangfu (Cyperus rhizome), Chuanxiong (Ligusticum chuanxiong rhizome), Sshenqu (medicated leaven), Zhizi (Gardenia fructus)	po,tid, 4g	Fluoxetine	po, qd, 20-40mg	6	①②③	24＜HAMD＜36	/
Yang JJ	2015	36(19:17)	32(17:15)	/ , /	Jieyu Decoction	Cangzhu (Atractylodes rhizome), Xiangfu (Cyperus rhizome), Chuanxiong (Ligusticum chuanxiong rhizome), Sshenqu (medicated leaven), Zhizi (Gardenia fructus)	po,tid, 4g	Maprotiline	po, qd, 50-150mg	6	①②③	HAMD≥18	/
Zhou HY	2013	100(49:51)	100(55:45)	44.6±10.9 , 45.1±9.8	Jieyu Decoction	Cangzhu (Atractylodes rhizome), Xiangfu (Cyperus rhizome), Chuanxiong (Ligusticum chuanxiong rhizome), Sshenqu (medicated leaven), Zhizi (Gardenia fructus)	po,tid, 4g	Paroxetine	po, qd, 150mg	8	②③	17＜HAMD＜25	Diabetes
An L	2019	50(27:23)	50(28:22)	65.34±10.65 , 66.25±10.35	Shugan Jieyu Capsule	Guanye jinsitao (Hypericum perforatum) and Ciwujia (Acanthopanax)	po, bid, 0.72g	No-treatment	/	6	①②	22＜HAMD＜26	Stroke
Chen F	2012	38(20:18)	38(17:21)	36.5±15.8 , 36.5±16.0	Shugan Jieyu Capsule	Guanye jinsitao (Hypericum perforatum) and Ciwujia (Acanthopanax)	po, bid, 0.72g	Sertraline	po, qd, 50mg	6	①②③	23＜HAMD＜37	/
GaoWJ	2015	30(16:14)	30(15:15)	28.0±5.3 , 27.8±4.9	Shugan Jieyu Capsule	Guanye jinsitao (Hypericum perforatum) and Ciwujia (Acanthopanax)	po, bid, 0.72g	Paroxetine	po, qd, 20-40mg	6	①②③	18＜HAMD＜32	/
Guan L	2015	33(17:16)	33(18:15)	67.20±5.43 , 68.27±5.89	Shugan Jieyu Capsule	Guanye jinsitao (Hypericum perforatum) and Ciwujia (Acanthopanax)	po, bid, 0.72g	Sertraline	po, qd, 50-100mg	6	①②③	24＜HAMD＜35	/
Guo LR	2018	24(10:14)	24(10:14)	33.9±5.2 , 34.0±5.8	Shugan Jieyu Capsule	Guanye jinsitao (Hypericum perforatum) and Ciwujia (Acanthopanax)	po, bid, 0.72g	Sertraline	po, qd, 50-200mg	6	①②③	17＜HAMD＜26	/
GuoYH	2014	32(12:20)	32(13:19)	30.6±7.5 , 35.6±14.5	Shugan Jieyu Capsule	Guanye jinsitao (Hypericum perforatum) and Ciwujia (Acanthopanax)	po, bid, 0.72g	Sertraline	po, qd, 50-100mg	6	①②③	18＜HAMD＜30	/
Li CF	2010	33(16:17)	30(16:14)	64.5±3.8 , 63.8±4.5	Shugan Jieyu Capsule	Guanye jinsitao (Hypericum perforatum) and Ciwujia (Acanthopanax)	po, bid, 0.72g	Fluoxetine	po, qd, 20mg 2 week，40mg 4 week	6	①	26＜HAMD＜37	Cerebrovascular disease
Li CF	2011	40(20:20)	40(14:26)	65.1±3.7 , 64.9±4.6	Shugan Jieyu Capsule	Guanye jinsitao (Hypericum perforatum) and Ciwujia (Acanthopanax)	po, bid, 0.72g	Fluoxetine	po, qd, 10mg 2 week，40mg 6 week	8	①	17＜HAMD＜32	/
Li XF	2015	40(19:21)	36(18:18)	/ , /	Shugan Jieyu Capsule	Guanye jinsitao (Hypericum perforatum) and Ciwujia (Acanthopanax)	po, bid, 0.72g	Sertraline	po, qd, 50-150mg	6	①②③	17＜HAMD＜25	/
Li YQ	2013	30(11:19)	30(10:20)	35.6±14.5 , 37.1±13.7	Shugan Jieyu Capsule	Guanye jinsitao (Hypericum perforatum) and Ciwujia (Acanthopanax)	po, bid, 0.72g	Paroxetine	po, qd, 20-40mg	6	①②③	20＜HAMD＜30	/
Lu XY	2019	40(25:15)	40(23:17)	46.2±2.1 , 45.8±1.9	Shugan Jieyu Capsule	Guanye jinsitao (Hypericum perforatum) and Ciwujia (Acanthopanax)	po, bid, 0.72g	Sertraline	po, qd, 50-200mg	8	①③	8＜HAMD＜24	/
Luo JH	2021	25(16:9)	28(21:7)	31.69±5.31 , 30.28±4.24	Shugan Jieyu Capsule	Guanye jinsitao (Hypericum perforatum) and Ciwujia (Acanthopanax)	po, bid, 0.72g	Sertraline	po, qd, 50-200mg	8	②③	/	/
Mao SL	2016	60(32:28)	60(29:31)	62.5±3.8 , 61.8±2.1	Shugan Jieyu Capsule	Guanye jinsitao (Hypericum perforatum) and Ciwujia (Acanthopanax)	po, bid, 0.72g	Fluoxetine	po, qd, 20-40mg	8	①②	18＜HAMD＜35	Stroke
Mao WB	2010	30(17:13)	30(18:12)	64.2±2.5 , 63.6±7.2	Shugan Jieyu Capsule	Guanye jinsitao (Hypericum perforatum) and Ciwujia (Acanthopanax)	po, bid, 0.72g	Fluoxetine	po, qd, 20-40mg	6	①②	24＜HAMD＜29	/
Qiu TW	2011	28(13:15)	28(13:15)	39.9±14.9 , 36.8±14.2	Shugan Jieyu Capsule	Guanye jinsitao (Hypericum perforatum) and Ciwujia (Acanthopanax)	po, bid, 0.72g	Sertraline	po, qd, 50-100mg	6	①②③	20＜HAMD＜26	/
Qu B	2011	50(30:20)	50(28:22)	/ , /	Shugan Jieyu Capsule	Guanye jinsitao (Hypericum perforatum) and Ciwujia (Acanthopanax)	po, tid, 0.72g	Sertraline	po, qd, 50mg	6	①②③	20＜HAMD＜27	/
Qu B	2012	32(17:15)	32(15:17)	47-76 , 42-75	Shugan Jieyu Capsule	Guanye jinsitao (Hypericum perforatum) and Ciwujia (Acanthopanax)	po, qd, 0.72g	Fluoxetine	po, qd, 20mg	6	①②	18＜HAMD＜34	Diabetes
Song N	2019	30/	30/	50.07±4.14 , 50.44±3.09	Shugan Jieyu Capsule	Guanye jinsitao (Hypericum perforatum) and Ciwujia (Acanthopanax)	po, tid, 0.72g	Sertraline	po, qd, 50mg	6	①②③	13＜HAMD＜23	Climacterium
Tao BP	2015	42(19:23)	41(18:23)	15.8±1.4 , 15.9±1.4	Shugan Jieyu Capsule	Guanye jinsitao (Hypericum perforatum) and Ciwujia (Acanthopanax)	po, tid, 0.72g	Sertraline	po, qd, 50-200mg	8	①②③	22＜HAMD＜31
Tao YF	2012	30(13:17)	30(14:16)	36.3±12.5 , 37.2±12.6	Shugan Jieyu Capsule	Guanye jinsitao (Hypericum perforatum) and Ciwujia (Acanthopanax)	po, tid, 0.72g	Paroxetine	po, qd, 20-40mg	6	①②③	21＜HAMD＜26	/
Wang C	2018	48(28:20)	48(33:15)	41.33±10.28 , 41.48±10.92	Shugan Jieyu Capsule	Guanye jinsitao (Hypericum perforatum) and Ciwujia (Acanthopanax)	po, tid, 0.72g	Fluoxetine	po, qd, 20-40mg	6	①	16＜HAMD＜20	/
Wang R	2015	38(20:18)	38(17:21)	36.5±15.8 , 35.9±16	Shugan Jieyu Capsule	Guanye jinsitao (Hypericum perforatum) and Ciwujia (Acanthopanax)	po, bid, 0.72g	Sertraline	po, qd, 50-150mg	6	①②③	19＜HAMD＜31	/
Wang JC	2019	40(20:20)	40(19:21)	41.6±5.2 , 42.3±4.7	Shugan Jieyu Capsule	Guanye jinsitao (Hypericum perforatum) and Ciwujia (Acanthopanax)	po, bid, 0.72g	Morinda Officinalis Oligosaccharide Capsule	po, bid, 150-300mg	6	①②③	20＜HAMD＜30	/
Wang Y	2020	165(73:92)	133(63:70)	36.2±0.5 , 38.9±0.6	Shugan Jieyu Capsule	Guanye jinsitao (Hypericum perforatum) and Ciwujia (Acanthopanax)	po, bid, 0.72g	Sertraline	po, qd, 25-75mg	6	①④		/
Wei QW	2014	34(17:17)	36(17:19)	28.75±6.64 , 29.35±12.86	Shugan Jieyu Capsule	Guanye jinsitao (Hypericum perforatum) and Ciwujia (Acanthopanax)	po, bid, 0.72g	Fluoxetine	po, qd, 20-40mg	8	①②	20＜HAMD＜26	/
Wei GQ	2014	30(12:18)	30(10:20)	22.5±3.1 , 23.2±3.8	Shugan Jieyu Capsule	Guanye jinsitao (Hypericum perforatum) and Ciwujia (Acanthopanax)	po, bid, 1.08g	Paroxetine	po, qd, 20mg	6	①②③	17＜HAMD＜24	/
Wu JZ	2018	45(17:28)	45(19:26)	45.8±4.3 , 45.5±4.5	Shugan Jieyu Capsule	Guanye jinsitao (Hypericum perforatum) and Ciwujia (Acanthopanax)	po, bid, 0.72g	Sertraline	po, qd, 50-150mg	6	①②③	19＜HAMD＜26	/
Xu T	2011	37(17:20)	38(15:23)	35.7±16.3 , 32.2±11.8	Shugan Jieyu Capsule	Guanye jinsitao (Hypericum perforatum) and Ciwujia (Acanthopanax)	po, bid, 0.72g	Sertraline	po, qd, 50-100mg	6	①②③	17＜HAMD＜32	/
Xu WJ	2019	60(31:29)	60(35:25)	47.2±4.2 , 46.5±3.9	Shugan Jieyu Capsule	Guanye jinsitao (Hypericum perforatum) and Ciwujia (Acanthopanax)	po, bid, 0.72g	Venlafaxine	po, qd, 75-225mg	6	①②③	20＜HAMD＜26	/
Ye JF	2014	45(21:24)	45(19:26)	65.88±12.28 , 63.14±11.72	Shugan Jieyu Capsule	Guanye jinsitao (Hypericum perforatum) and Ciwujia (Acanthopanax)	po, bid, 0.72g	Sertraline	po, qd, 50-100mg	6	①②③	16＜HAMD＜34	/
Yu YL	2012	56(30:26)	56(31:25)	74.51±3.12 , 69.74±3.31	Shugan Jieyu Capsule	Guanye jinsitao (Hypericum perforatum) and Ciwujia (Acanthopanax)	po, bid, 0.72g	Fluoxetine	po, qd, 20mg	6	①②	25＜HAMD＜35	/
Zhang DY	2012	30(11:19)	30(10:20)	35.6±14.5 , 37.1±13.7	Shugan Jieyu Capsule	Guanye jinsitao (Hypericum perforatum) and Ciwujia (Acanthopanax)	po, bid, 0.72g	Paroxetine	po, qd, 20-60mg	6	①③		/
Zhang X	2020	38(15:23)	37(14:23)	66.3±5.6 , 65.9±4.8	Shugan Jieyu Capsule	Guanye jinsitao (Hypericum perforatum) and Ciwujia (Acanthopanax)	po, bid, 0.72g	Sertraline	po, qd, 50-100mg	8	①②③	20＜HAMD＜26	/
Zhang YQ	2012	56(26:30)	56(27:29)	71.0±3.8 , 71.1±3.6	Shugan Jieyu Capsule	Guanye jinsitao (Hypericum perforatum) and Ciwujia (Acanthopanax)	po, bid, 0.72g	Fluoxetine	po, qd, 20mg	6	①②	20＜HAMD＜35	/
Zhao JP	2011	30(14:16)	30(13:17)	42.4±8.9 , 41.9±8.8	Shugan Jieyu Capsule	Guanye jinsitao (Hypericum perforatum) and Ciwujia (Acanthopanax)	po, bid, 0.72g	Fluoxetine	po, qd, 20-40mg	6	①②	20＜HAMD＜30	/
Chen K	2009	30(16:14)	28(15:13)	19-65 , 18-64	Wuling Capsule	Mycelia of Xylaria nigripes (Kl.) Sacc.	po, tid, 1.2g	Fluoxetine	po, qd, 20mg	4	①②	8＜HAMD＜23	/
Chen J	2015	45(25:20)	45(24:21)	61.34±8.7 5 , 61.30±8.73	Wuling Capsule	Mycelia of Xylaria nigripes (Kl.) Sacc.	po, tid, 1.2g	Fluoxetine	/	6	①②	18＜HAMD＜27	Stroke
Chen Y	2009	61/	61/	46-78 , 46-78	Wuling Capsule	Mycelia of Xylaria nigripes (Kl.) Sacc.	po, tid, 1.2g	No-treatment	po, qd, 50mg	6	②	15＜HAMD＜22	Stroke
Feng SS	2013	35(19:16)	35(20:15)	64.6±8.2 , 63.3±9.8	Wuling Capsule	Mycelia of Xylaria nigripes (Kl.) Sacc.	po, tid, 1.2g	Amitriptyline	po, bid, 5mg	6	①②	7＜HAMD＜24	Stroke
Jing HJ	2009	32/	30/	43-74 , 43-74	Wuling Capsule	Mycelia of Xylaria nigripes (Kl.) Sacc.	po, tid, 1.2g	Flupentixol and Melitracen	po, qd, 20mg	6	①②	HAMD＞18	Stroke
Meng L	2011	43(23:20)	43(22:21）	65.7±6.51 , 64.2±7.48	Wuling Capsule	Mycelia of Xylaria nigripes (Kl.) Sacc.	po, tid, 1.2g	No-treatment	/	6	①②③	HAMD＞22	Stroke
Ran SL	2016	32(15:17）	32(16:16）	65.1±11 , 66.3±12	Wuling Capsule	Mycelia of Xylaria nigripes (Kl.) Sacc.	po, tid, 1.2g	Flupentixol and Melitracen	po, qd, 20mg	8	①②③	HAMD＞20	Stroke
Wang SJ	2020	60(35:25)	60(33:27）	56.9±9.4 , 57.3±9.6	Wuling Capsule	Mycelia of Xylaria nigripes (Kl.) Sacc.	po, tid, 1.2g	Fluoxetine	po, qd, 10-20mg	6	①②	16＜HAMD＜34	Stroke
Xiao GR	2006	28(17:11)	28(18:10）	45-82 , 54-84	Wuling Capsule	Mycelia of Xylaria nigripes (Kl.) Sacc.	po, tid, 1.2g	Paroxetine	po, qd, 20mg	4	②	HAMD＞14	Stroke
Xu B	2006	36(18:18)	36(20:16）	63.4±10.6 , 65.2±14.2	Wuling Capsule	Mycelia of Xylaria nigripes (Kl.) Sacc.	po, tid, 1.2g	Fluoxetine	po, qd, 50mg	12	①②③	HAMD＞18	Stroke
Xu YS	2006	42(20:22)	42(23:19）	45.32±9.21 , 44.90±8.91	Wuling Capsule	Mycelia of Xylaria nigripes (Kl.) Sacc.	po, tid, 1.2g	Amitriptyline	po, qd, 20mg	6	①②③	HAMD＞22	/
Yan FD	2014	60(29:31)	62(30:32)	62.6±8.0 , 61.3±9.6	Wuling Capsule	Mycelia of Xylaria nigripes (Kl.) Sacc.	po, tid, 1.2g	Fluoxetine	/	4	①	8＜HAMD＜23	Stroke
Zhang CH	2014	53(29:24)	53(28:25)	65.1±7.5 , 65.0±7.4	Wuling Capsule	Mycelia of Xylaria nigripes (Kl.) Sacc.	po, tid, 1.2g	Placebo	/	6	①②	18＜HAMD＜25	Stroke
Zhou DY	2010	100(60:40)	86(50:36)	60±18 , 61±19	Wuling Capsule	Mycelia of Xylaria nigripes (Kl.) Sacc.	po, tid, 1.2g	Paroxetine	po, qd, 20mg	4	②③	8＜HAMD＜24	Stroke
Zhan DH	2010	40(20:20)	40(20:20)	22.1±12.1 , 21.8±11.3	Wuling Capsule	Mycelia of Xylaria nigripes (Kl.) Sacc.	po, tid, 1.2g	Fluoxetine	po, qd, 20mg	8	①②	/	/
Huang K	2014	47(26:21)	46(24:22)	45.6±5.6 , 44.9±5.2	Ease Pill	Bupleurum, Angelica, Paeony, White art (fried), Tuckahoe, Grilled licorice, Mint, Ginger	po, tid, 6g	No-treatment	/	12	①②	18＜HAMD＜25	Diabetes
Li RG	2012	40(21:19)	38(20:18)	55-72 , 51-69	Ease Pill	Bupleurum, Angelica, Paeony, White art (fried), Tuckahoe, Grilled licorice, Mint, Ginger	po, bid, 6g	No-treatment	/	4	①②	17＜HAMD＜32	Liver cirrhosis
Lin H	2019	30(15:15)	30(13:17)	39.8±23.2 , 41.8±22.5	Ease Pill	Bupleurum, Angelica, Paeony, White art (fried), Tuckahoe, Grilled licorice, Mint, Ginger	po, tid, 6g	Fluoxetine	po, qd, 20mg	4	①②③	18＜HAMD＜24	/
Xie JY	2011	30(16:14)	28(15:13)	51-69 , 48-65	Ease Pill	Bupleurum, Angelica, Paeony, White art (fried), Tuckahoe, Grilled licorice, Mint, Ginger	po, bid, 6g	No-treatment	/	4	①②	16＜HAMD＜32	Cerebrovascular disease
Yu C	2012	40(18:22)	40(17:23)	45-70 , 51-69	Ease Pill	Bupleurum, Angelica, Paeony, White art (fried), Tuckahoe, Grilled licorice, Mint, Ginger	po, bid, 6g	No-treatment	/	4	①②	18＜HAMD＜30	Diabetes
Yu WY	2010	96/	90/	63-79 , 63-79	Yangxue Qingnao Granule	Chinese Angelica Root,Rhizoma Chuanxiong, White Peony Root,Prepared Radix Rehmanniae,Gambir Plant Ramulus,Suberect Spatholobus,Common Selfheal Fruit,Cassia Seed, Concha Margaratiferae,Corydalis repens Mandl et Muhld,Manchurian Wildginger, Accessory:dextrin, stevioside.	po, tid, 4g	Flupentixol and Melitracen	po, bid, 20mg	6	①②③	15＜HAMD＜24	Stroke
Zhao Z	2011	56(32:24)	56(35:21)	54.8 , 56.4	Yangxue Qingnao Granule	Chinese Angelica Root,Rhizoma Chuanxiong, White Peony Root,Prepared Radix Rehmanniae,Gambir Plant Ramulus,Suberect Spatholobus,Common Selfheal Fruit,Cassia Seed, Concha Margaratiferae,Corydalis repens Mandl et Muhld,Manchurian Wildginger, Accessory:dextrin, stevioside.	po, tid, 4g	Fluoxetine	po, qd, 20mg	4	②③	18＜HAMD＜25	Stroke
Li R	2014	36(15:21)	31(14:17)	50.83±11.89 , 48.42±13.30	Yueju Pill	Cyperus rotundus L., Ligusticum chuanxiong Hort., Gardenia jasminoides Ellis (GJ), Atractylodes lancea (Thunb.) DC., Massa Fermentata	po, bid, 9g	Doxepin Hydrochloride	po, qd, 25mg	8	①②③	22＜HAMD＜31	/
Li ZS	2007	40(27:13)	40(25:15)	18-56 , 19-58	Yueju Pill	Cyperus rotundus L., Ligusticum chuanxiong Hort., Gardenia jasminoides Ellis (GJ), Atractylodes lancea (Thunb.) DC., Massa Fermentata	po, bid, 9g	Jieyu decoction	/	6	①②	17＜HAMD＜32	/
Yan HM	2008	22(7:15)	32(14:18)	17-56 , 18-59	Yueju Pill	Cyperus rotundus L., Ligusticum chuanxiong Hort., Gardenia jasminoides Ellis (GJ), Atractylodes lancea (Thunb.) DC., Massa Fermentata	po, bid, 9g	Ease Pill	/	6	①②	17＜HAMD＜35	/
Chen P	2014	30/	30/	58-75 , 58-75	Buyang Huanwu Decoction	Huangqi (Astragalus membranaceus), Danggui (Angelica sinensis), Chishao (Radix Paeoniae rubra), Chuanxiong (Ligusticum chuanxiong hort.), Honghua (Carthamus tinctorius L), Taoren (Amygdalus persica), Dilong (Pheretima aspergillum)	/	Fluoxetine	po, qd, 20mg	6	①	18≤HAMD≤30	Stroke
Liu J	2019	40(21:19)	40(20:20)	59.72±3.25 , 59.49±3.34	Buyang Huanwu Decoction	Huangqi (Astragalus membranaceus), Danggui (Angelica sinensis), Chishao (Radix Paeoniae rubra), Chuanxiong (Ligusticum chuanxiong hort.), Honghua (Carthamus tinctorius L), Taoren (Amygdalus persica), Dilong (Pheretima aspergillum)	/	Paroxetine	po, qd, 20mg	4	②	13＜HAMD＜20	Stroke
Liu YY	2019	48(20:28)	48(21:27)	57.94±5.23 , 58.13±5.29	Buyang Huanwu Decoction	Huangqi (Astragalus membranaceus), Danggui (Angelica sinensis), Chishao (Radix Paeoniae rubra), Chuanxiong (Ligusticum chuanxiong hort.), Honghua (Carthamus tinctorius L), Taoren (Amygdalus persica), Dilong (Pheretima aspergillum)	/	Paroxetine	po, qd, 20mg	4	②③	24＜HAMD＜30	Stroke
Jin YS	2017	55(22:33)	55(25:30)	62.35±8.99 , 63.45±8.89	Buyang Huanwu Decoction	Huangqi (Astragalus membranaceus), Danggui (Angelica sinensis), Chishao (Radix Paeoniae rubra), Chuanxiong (Ligusticum chuanxiong hort.), Honghua (Carthamus tinctorius L), Taoren (Amygdalus persica), Dilong (Pheretima aspergillum)	/	Paroxetine	po, qd, 20mg	4	①②	20＜HAMD＜30	Stroke
Nie RR	2016	35(15:20)	38(20:18)	65.2±9.25 , 62.1±9.55	Buyang Huanwu Decoction	Huangqi (Astragalus membranaceus), Danggui (Angelica sinensis), Chishao (Radix Paeoniae rubra), Chuanxiong (Ligusticum chuanxiong hort.), Honghua (Carthamus tinctorius L), Taoren (Amygdalus persica), Dilong (Pheretima aspergillum)	/	Paroxetine	po, qd, 20mg	4	①②	24＜HAMD＜34	Stroke
Shao CL	2019	18(10:8)	19(11:8)	63.27±2.05 , 63.28±2.16	Buyang Huanwu Decoction	Huangqi (Astragalus membranaceus), Danggui (Angelica sinensis), Chishao (Radix Paeoniae rubra), Chuanxiong (Ligusticum chuanxiong hort.), Honghua (Carthamus tinctorius L), Taoren (Amygdalus persica), Dilong (Pheretima aspergillum)	/	Paroxetine	po, qd, 20mg	6	①②③	26＜HAMD＜33	Stroke
Sun R	2012	26(15:11)	24(13:11)	66.55 , 65.23	Buyang Huanwu Decoction	Huangqi (Astragalus membranaceus), Danggui (Angelica sinensis), Chishao (Radix Paeoniae rubra), Chuanxiong (Ligusticum chuanxiong hort.), Honghua (Carthamus tinctorius L), Taoren (Amygdalus persica), Dilong (Pheretima aspergillum)	/	Fluoxetine	po, qd, 20mg	4	①②	8≤HAMD≤35	Stroke
Xu Q	2014	74(39:35)	74(41:33)	65.12±7.15 , 63.58±6.13	Buyang Huanwu Decoction	Huangqi (Astragalus membranaceus), Danggui (Angelica sinensis), Chishao (Radix Paeoniae rubra), Chuanxiong (Ligusticum chuanxiong hort.), Honghua (Carthamus tinctorius L), Taoren (Amygdalus persica), Dilong (Pheretima aspergillum)	/	Fluoxetine	po, qd, 20mg	12	①②	HMAD≥7	Stroke
Cheng Y	2020	40(22:18)	40(23:17)	63.49±6.08 , 63.75±6.26	Chaihu Jia Longgu Muli Decoction	Bupleuri Radix, Pinelliae Rhizoma, Cinnamomi Ramulus, Poria, Scutellariae Radix, Jujubae Fructus, Ginseng Radix or Codonopsis Radix, Ostreae Concha, Fossilia Ossis Mastodi, Zingiberis Rhizoma Recens, and Rhei Rhizoma	/	Paroxetine	po, qd, 20mg	8	①	/	Stroke
Cheng YP	2016	32(19:13)	32(21:11)	62.1±6.4 , 62.8±6.2	Chaihu Jia Longgu Muli Decoction	Bupleuri Radix, Pinelliae Rhizoma, Cinnamomi Ramulus, Poria, Scutellariae Radix, Jujubae Fructus, Ginseng Radix or Codonopsis Radix, Ostreae Concha, Fossilia Ossis Mastodi, Zingiberis Rhizoma Recens, and Rhei Rhizoma	/	No-treatment	/	8	①②	18＜HAMD＜25	Stroke
Deng NF	2012	32(12:20)	32(14:18)	49.3±3.4 , 50.5±3.6	Chaihu Jia Longgu Muli Decoction	Bupleuri Radix, Pinelliae Rhizoma, Cinnamomi Ramulus, Poria, Scutellariae Radix, Jujubae Fructus, Ginseng Radix or Codonopsis Radix, Ostreae Concha, Fossilia Ossis Mastodi, Zingiberis Rhizoma Recens, and Rhei Rhizoma	/	Paroxetine	po, qd, 20mg	4	①②	28＜HAMD＜41	Chemotherapy of malignant tumor
Du JC	2005	30/	30	42-78 , 42-78	Chaihu Jia Longgu Muli Decoction	Bupleuri Radix, Pinelliae Rhizoma, Cinnamomi Ramulus, Poria, Scutellariae Radix, Jujubae Fructus, Ginseng Radix or Codonopsis Radix, Ostreae Concha, Fossilia Ossis Mastodi, Zingiberis Rhizoma Recens, and Rhei Rhizoma	/	Fluoxetine	po, qd, 20mg	10	①②	19＜HAMND＜24	Stroke
He JC	2018	41(26:15)	41(25:16)	63.24±5.24 , 64.72±5.16	Chaihu Jia Longgu Muli Decoction	Bupleuri Radix, Pinelliae Rhizoma, Cinnamomi Ramulus, Poria, Scutellariae Radix, Jujubae Fructus, Ginseng Radix or Codonopsis Radix, Ostreae Concha, Fossilia Ossis Mastodi, Zingiberis Rhizoma Recens, and Rhei Rhizoma	/	Escitalopram	po, qd, 10mg	6	①②③	27＜HAMD＜34	Cancer
He RR	2017	30/	30/	20-32 , 20-32	Chaihu Jia Longgu Muli Decoction	Bupleuri Radix, Pinelliae Rhizoma, Cinnamomi Ramulus, Poria, Scutellariae Radix, Jujubae Fructus, Ginseng Radix or Codonopsis Radix, Ostreae Concha, Fossilia Ossis Mastodi, Zingiberis Rhizoma Recens, and Rhei Rhizoma	/	Escitalopram	po, qd, 20mg	8	②	20＜HAMD＜31	/
Hou MJ	2019	55(33:21)	51(20:31)	43.70±13.50 , 44.27±10.56	Chaihu Jia Longgu Muli Decoction	Bupleuri Radix, Pinelliae Rhizoma, Cinnamomi Ramulus, Poria, Scutellariae Radix, Jujubae Fructus, Ginseng Radix or Codonopsis Radix, Ostreae Concha, Fossilia Ossis Mastodi, Zingiberis Rhizoma Recens, and Rhei Rhizoma	/	No-treatment	/	8	②	10＜HAMD＜30	Acquired immunodeficiency syndrome
Huang N	2007	38(23:15)	27(16:11)	56.2±17.9 , 57.4±16.8	Chaihu Jia Longgu Muli Decoction	Bupleuri Radix, Pinelliae Rhizoma, Cinnamomi Ramulus, Poria, Scutellariae Radix, Jujubae Fructus, Ginseng Radix or Codonopsis Radix, Ostreae Concha, Fossilia Ossis Mastodi, Zingiberis Rhizoma Recens, and Rhei Rhizoma	/	Amitriptyline	po, qd, 50-200mg	4	①	/	Stroke
Huang JJ	2014	20(13:7)	20(13:7)	64.8±7.08 , 65.30±6.89	Chaihu Jia Longgu Muli Decoction	Bupleuri Radix, Pinelliae Rhizoma, Cinnamomi Ramulus, Poria, Scutellariae Radix, Jujubae Fructus, Ginseng Radix or Codonopsis Radix, Ostreae Concha, Fossilia Ossis Mastodi, Zingiberis Rhizoma Recens, and Rhei Rhizoma	/	Fluoxetine	po, qd, 20mg	10	①②	27＜HAMND＜35	Stroke
Jia XX	2019	34(12:20)	34(20:14)	62.44±5.17 , 61.34±5.23	Chaihu Jia Longgu Muli Decoction	Bupleuri Radix, Pinelliae Rhizoma, Cinnamomi Ramulus, Poria, Scutellariae Radix, Jujubae Fructus, Ginseng Radix or Codonopsis Radix, Ostreae Concha, Fossilia Ossis Mastodi, Zingiberis Rhizoma Recens, and Rhei Rhizoma	/	Escitalopram	po, qd, 10-20mg	4	①③	/	Cancer
Lai YS	2017	34(18:16)	34(23:11)	58.2±5.8 , 62.1±6.9	Chaihu Jia Longgu Muli Decoction	Bupleuri Radix, Pinelliae Rhizoma, Cinnamomi Ramulus, Poria, Scutellariae Radix, Jujubae Fructus, Ginseng Radix or Codonopsis Radix, Ostreae Concha, Fossilia Ossis Mastodi, Zingiberis Rhizoma Recens, and Rhei Rhizoma	/	Flupentixol and Melitracen	po, qd, 20mg	8	①②	23＜HAMD＜30	Stroke
Li X	2022	48/	48/	26-67 , 26-67	Chaihu Jia Longgu Muli Decoction	Bupleuri Radix, Pinelliae Rhizoma, Cinnamomi Ramulus, Poria, Scutellariae Radix, Jujubae Fructus, Ginseng Radix or Codonopsis Radix, Ostreae Concha, Fossilia Ossis Mastodi, Zingiberis Rhizoma Recens, and Rhei Rhizoma	/	Paroxetine	po, qd, 20mg	8	①②	15＜HAMD＜23	/
Li XY	2018	40(24:16)	40(24:16)	63±1.0 , 63±1.3	Chaihu Jia Longgu Muli Decoction	Bupleuri Radix, Pinelliae Rhizoma, Cinnamomi Ramulus, Poria, Scutellariae Radix, Jujubae Fructus, Ginseng Radix or Codonopsis Radix, Ostreae Concha, Fossilia Ossis Mastodi, Zingiberis Rhizoma Recens, and Rhei Rhizoma	/	Fluoxetine	po, qd, 20mg	8	②	23＜HAMND＜27	Stroke
Liu XF	2015	28(13:15)	32(15:17)	65.4±8.7 , 63.7±9.3	Chaihu Jia Longgu Muli Decoction	Bupleuri Radix, Pinelliae Rhizoma, Cinnamomi Ramulus, Poria, Scutellariae Radix, Jujubae Fructus, Ginseng Radix or Codonopsis Radix, Ostreae Concha, Fossilia Ossis Mastodi, Zingiberis Rhizoma Recens, and Rhei Rhizoma	/	Fluoxetine	po, qd, 20mg	4	①②	18＜HAMND＜26	Stroke
Lu H	2022	65(38:27)	65(39:29)	63.67±6.88 , 62.98±7.21	Chaihu Jia Longgu Muli Decoction	Bupleuri Radix, Pinelliae Rhizoma, Cinnamomi Ramulus, Poria, Scutellariae Radix, Jujubae Fructus, Ginseng Radix or Codonopsis Radix, Ostreae Concha, Fossilia Ossis Mastodi, Zingiberis Rhizoma Recens, and Rhei Rhizoma	/	Fluoxetine	po, qd, 20mg	4	①	/	Stroke
Liu DP	2017	25/	25/	25-50 , 25-50	Chaihu Jia Longgu Muli Decoction	Bupleuri Radix, Pinelliae Rhizoma, Cinnamomi Ramulus, Poria, Scutellariae Radix, Jujubae Fructus, Ginseng Radix or Codonopsis Radix, Ostreae Concha, Fossilia Ossis Mastodi, Zingiberis Rhizoma Recens, and Rhei Rhizoma	/	Paroxetine	po, qd, 20mg	8	②③	34＜HAMD＜38	/
Deng ZM	2019	42(23:19)	38(17:21)	39.5±4.2 , 93.6±4.1	Chaihu Jia Longgu Muli Decoction	Bupleuri Radix, Pinelliae Rhizoma, Cinnamomi Ramulus, Poria, Scutellariae Radix, Jujubae Fructus, Ginseng Radix or Codonopsis Radix, Ostreae Concha, Fossilia Ossis Mastodi, Zingiberis Rhizoma Recens, and Rhei Rhizoma	/	Paroxetine	po, qd, 20mg	8	①②③	19＜HAMD＜28	/
Qin H	2016	40(22:18)	40(23:17)	56.3±2.5 , 57.8±2.6	Chaihu Jia Longgu Muli Decoction	Bupleuri Radix, Pinelliae Rhizoma, Cinnamomi Ramulus, Poria, Scutellariae Radix, Jujubae Fructus, Ginseng Radix or Codonopsis Radix, Ostreae Concha, Fossilia Ossis Mastodi, Zingiberis Rhizoma Recens, and Rhei Rhizoma	/	Paroxetine	po, qd, 20mg	8	①②	30＜HAMD＜38	Chemotherapy of malignant tumor
Qi J	2017	67(38:29)	67(40:27)	47.3±5.4 , 47.1±5.5	Chaihu Jia Longgu Muli Decoction	Bupleuri Radix, Pinelliae Rhizoma, Cinnamomi Ramulus, Poria, Scutellariae Radix, Jujubae Fructus, Ginseng Radix or Codonopsis Radix, Ostreae Concha, Fossilia Ossis Mastodi, Zingiberis Rhizoma Recens, and Rhei Rhizoma	/	Fluoxetine	po, qd, 20mg	6	①	/	Cancer
Ta G	2008	24(12:12)	24(14:10)	64.46±6.46 , 65.52±6.09	Chaihu Jia Longgu Muli Decoction	Bupleuri Radix, Pinelliae Rhizoma, Cinnamomi Ramulus, Poria, Scutellariae Radix, Jujubae Fructus, Ginseng Radix or Codonopsis Radix, Ostreae Concha, Fossilia Ossis Mastodi, Zingiberis Rhizoma Recens, and Rhei Rhizoma	/	Fluoxetine	po, qd, 20mg	8	①	/	Stroke
Tu Y	2016	34(19:15)	34(17:17)	61.21±9.43 , 61.06±8.23	Chaihu Jia Longgu Muli Decoction	Bupleuri Radix, Pinelliae Rhizoma, Cinnamomi Ramulus, Poria, Scutellariae Radix, Jujubae Fructus, Ginseng Radix or Codonopsis Radix, Ostreae Concha, Fossilia Ossis Mastodi, Zingiberis Rhizoma Recens, and Rhei Rhizoma	/	Fluoxetine	po, qd, 20-40mg	8	②	15＜HAMND＜32	Parkinson
Wang JH	2016	148/	150/	/ , /	Chaihu Jia Longgu Muli Decoction	Bupleuri Radix, Pinelliae Rhizoma, Cinnamomi Ramulus, Poria, Scutellariae Radix, Jujubae Fructus, Ginseng Radix or Codonopsis Radix, Ostreae Concha, Fossilia Ossis Mastodi, Zingiberis Rhizoma Recens, and Rhei Rhizoma	/	Fluoxetine	po, qd, 20mg	4	①	/	Breast carcinoma
Wang YJ	2017	49(36:13)	49(35:14)	59.63±5.27 , 60.05±5.69	Chaihu Jia Longgu Muli Decoction	Bupleuri Radix, Pinelliae Rhizoma, Cinnamomi Ramulus, Poria, Scutellariae Radix, Jujubae Fructus, Ginseng Radix or Codonopsis Radix, Ostreae Concha, Fossilia Ossis Mastodi, Zingiberis Rhizoma Recens, and Rhei Rhizoma	/	Fluoxetine	po, qd, 20mg	4	①②	26＜HAMD＜35	Stroke
Wu DF	2016	42(23:19)	42(22:20)	59.78±7.82 , 60.54±8.04	Chaihu Jia Longgu Muli Decoction	Bupleuri Radix, Pinelliae Rhizoma, Cinnamomi Ramulus, Poria, Scutellariae Radix, Jujubae Fructus, Ginseng Radix or Codonopsis Radix, Ostreae Concha, Fossilia Ossis Mastodi, Zingiberis Rhizoma Recens, and Rhei Rhizoma	/	Fluoxetine	po, qd, 20mg	12	①②	26＜HAMD＜37	Stroke
Wang B	2019	100(41:59)	100(43:57)	39.3 ± 8.6 , 39.5 ± 9.2	Chaihu Jia Longgu Muli Decoction	Bupleuri Radix, Pinelliae Rhizoma, Cinnamomi Ramulus, Poria, Scutellariae Radix, Jujubae Fructus, Ginseng Radix or Codonopsis Radix, Ostreae Concha, Fossilia Ossis Mastodi, Zingiberis Rhizoma Recens, and Rhei Rhizoma	/	Paroxetine	po, qd, 20mg	8	①②	20＜HAMD＜30	/
Wang HR	2011	35(20:15)	35(21:14)	42-80 , 44-79	Chaihu Jia Longgu Muli Decoction	Bupleuri Radix, Pinelliae Rhizoma, Cinnamomi Ramulus, Poria, Scutellariae Radix, Jujubae Fructus, Ginseng Radix or Codonopsis Radix, Ostreae Concha, Fossilia Ossis Mastodi, Zingiberis Rhizoma Recens, and Rhei Rhizoma	/	Amitriptyline	po, tid, 12.5-25mg	3	①	/	Stroke
Wang JH	2016	50(32:18)	50(30:20)	65.43±5.43 , 66.13±5.98	Chaihu Jia Longgu Muli Decoction	Bupleuri Radix, Pinelliae Rhizoma, Cinnamomi Ramulus, Poria, Scutellariae Radix, Jujubae Fructus, Ginseng Radix or Codonopsis Radix, Ostreae Concha, Fossilia Ossis Mastodi, Zingiberis Rhizoma Recens, and Rhei Rhizoma	/	Escitalopram	po, qd, 10mg	6	①②	27＜HAMD＜33	Cancer
Wang JH	2017	55(35:20)	55(33:22)	65.98±5.76 , 66.61±5.89	Chaihu Jia Longgu Muli Decoction	Bupleuri Radix, Pinelliae Rhizoma, Cinnamomi Ramulus, Poria, Scutellariae Radix, Jujubae Fructus, Ginseng Radix or Codonopsis Radix, Ostreae Concha, Fossilia Ossis Mastodi, Zingiberis Rhizoma Recens, and Rhei Rhizoma	/	Escitalopram	po, qd, 10mg	6	①②③	27＜HAMD＜33	Cancer
Wang XB	2010	32/	32/	49.39±12.54 , 49.53±3.19	Chaihu Jia Longgu Muli Decoction	Bupleuri Radix, Pinelliae Rhizoma, Cinnamomi Ramulus, Poria, Scutellariae Radix, Jujubae Fructus, Ginseng Radix or Codonopsis Radix, Ostreae Concha, Fossilia Ossis Mastodi, Zingiberis Rhizoma Recens, and Rhei Rhizoma	/	No-treatment	/	8	①②	22＜HAMD＜30	/
Yu H	2018	50(30:20)	50(29:31)	41.35±11.56 , 40.72±10.24	Chaihu Jia Longgu Muli Decoction	Bupleuri Radix, Pinelliae Rhizoma, Cinnamomi Ramulus, Poria, Scutellariae Radix, Jujubae Fructus, Ginseng Radix or Codonopsis Radix, Ostreae Concha, Fossilia Ossis Mastodi, Zingiberis Rhizoma Recens, and Rhei Rhizoma	/	Paroxetine	po, qd, 20mg	8	②	/	Chemotherapy of malignant tumor
Zhang GH	2020	50(22:28)	50(26:24)	64.6±5.2 , 60.3±5.7	Chaihu Jia Longgu Muli Decoction	Bupleuri Radix, Pinelliae Rhizoma, Cinnamomi Ramulus, Poria, Scutellariae Radix, Jujubae Fructus, Ginseng Radix or Codonopsis Radix, Ostreae Concha, Fossilia Ossis Mastodi, Zingiberis Rhizoma Recens, and Rhei Rhizoma	/	No-treatment	/	8	①③	/	Stroke
Zhang R	2016	68(29:39)	66(39:47)	65.91±10.442 , 68.12±9.731	Chaihu Jia Longgu Muli Decoction	Bupleuri Radix, Pinelliae Rhizoma, Cinnamomi Ramulus, Poria, Scutellariae Radix, Jujubae Fructus, Ginseng Radix or Codonopsis Radix, Ostreae Concha, Fossilia Ossis Mastodi, Zingiberis Rhizoma Recens, and Rhei Rhizoma	/	Escitalopram	po, qd, 20mg	8	①	/	Stroke
Zhang XJ	2009	83(39:44)	83(47:42)	61.5±7.5 , 62.3±6.5	Chaihu Jia Longgu Muli Decoction	Bupleuri Radix, Pinelliae Rhizoma, Cinnamomi Ramulus, Poria, Scutellariae Radix, Jujubae Fructus, Ginseng Radix or Codonopsis Radix, Ostreae Concha, Fossilia Ossis Mastodi, Zingiberis Rhizoma Recens, and Rhei Rhizoma	/	Amitriptyline	po, tid, 12.5-25mg	8	①	/	Stroke
Zhang Q	2019	40(22:18)	40(21:19)	50.25±3.60 , 50.30±3.58	Chaihu Jia Longgu Muli Decoction	Bupleuri Radix, Pinelliae Rhizoma, Cinnamomi Ramulus, Poria, Scutellariae Radix, Jujubae Fructus, Ginseng Radix or Codonopsis Radix, Ostreae Concha, Fossilia Ossis Mastodi, Zingiberis Rhizoma Recens, and Rhei Rhizoma	/	Fluoxetine	po, qd, 20-40mg	2	①②	/	Cancer
Chang XH	2010	50(31:19)	50(28:22)	42-74 , 45-75	Chai Hu Shu Gan San	Chaihu(bupleuri radix), Chenpi(Citrus reticulata pericarp), Chuanxiong(Ligusticum chuanxiong rhizome), Xiangfu (Cyperus rhizome), Zhiqiao (Citrus aurantium fructus), Shaoyao (Paeonia radix), Gancao (Glycyrrhiza radix)	/	Fluoxetine	po, qd, 20mg	4	①②	17＜HAMD＜31	Stroke
Li SH	2012	20(8:12)	15(7:8)	52.1±8.1 , 51.8±8.3	Chai Hu Shu Gan San	Chaihu(bupleuri radix), Chenpi(Citrus reticulata pericarp), Chuanxiong(Ligusticum chuanxiong rhizome), Xiangfu (Cyperus rhizome), Zhiqiao (Citrus aurantium fructus), Shaoyao (Paeonia radix), Gancao (Glycyrrhiza radix)	/	Fluoxetine	po, qd, 20mg	6	①②	13＜HAMD＜29	Lung cancer
Lin B	2011	30(13:17)	30(15:15)	52.13±4.31 , 53.80 ±5.15	Chai Hu Shu Gan San	Chaihu(bupleuri radix), Chenpi(Citrus reticulata pericarp), Chuanxiong(Ligusticum chuanxiong rhizome), Xiangfu (Cyperus rhizome), Zhiqiao (Citrus aurantium fructus), Shaoyao (Paeonia radix), Gancao (Glycyrrhiza radix)	/	Fluoxetine	po, qd, 20mg	3	①②	26＜HAMD＜38	/
Liu C	2010	30(17:13)	28(17:11)	62.4±2.5 , 59.5±2.6	Chai Hu Shu Gan San	Chaihu(bupleuri radix), Chenpi(Citrus reticulata pericarp), Chuanxiong(Ligusticum chuanxiong rhizome), Xiangfu (Cyperus rhizome), Zhiqiao (Citrus aurantium fructus), Shaoyao (Paeonia radix), Gancao (Glycyrrhiza radix)	/	Fluoxetine	po, qd, 20mg	12	①②③	19＜HAMD＜28	Stroke
Shao XQ	2016	15(8:7)	13(7:6)	37.4±7.53 , 36.7±7.61	Chai Hu Shu Gan San	Chaihu(bupleuri radix), Chenpi(Citrus reticulata pericarp), Chuanxiong(Ligusticum chuanxiong rhizome), Xiangfu (Cyperus rhizome), Zhiqiao (Citrus aurantium fructus), Shaoyao (Paeonia radix), Gancao (Glycyrrhiza radix)	/	Fluoxetine	po, qd, 20mg	6	①②	23＜HAMD＜31	/
Wang P	2006	42(24:18)	42(22:20)	55.34±7.28 , 54.77±7.15	Chai Hu Shu Gan San	Chaihu(bupleuri radix), Chenpi(Citrus reticulata pericarp), Chuanxiong(Ligusticum chuanxiong rhizome), Xiangfu (Cyperus rhizome), Zhiqiao (Citrus aurantium fructus), Shaoyao (Paeonia radix), Gancao (Glycyrrhiza radix)	/	Fluoxetine	po, qd, 20mg	6.4	①②③	11＜HAMD＜22	Stroke
Wang YH	2007	40(24:16)	40(21:19)	52.6±3.5 , 55.6±3.7	Chai Hu Shu Gan San	Chaihu(bupleuri radix), Chenpi(Citrus reticulata pericarp), Chuanxiong(Ligusticum chuanxiong rhizome), Xiangfu (Cyperus rhizome), Zhiqiao (Citrus aurantium fructus), Shaoyao (Paeonia radix), Gancao (Glycyrrhiza radix)	/	Fluoxetine	po, qd, 20mg	4	①②	18＜HAMD＜28	Cerebrovascular disease
Zhang K	2018	32(14:18)	32(16:16)	65.7±4.8 , 66.1±4.6	Chai Hu Shu Gan San	Chaihu(bupleuri radix), Chenpi(Citrus reticulata pericarp), Chuanxiong(Ligusticum chuanxiong rhizome), Xiangfu (Cyperus rhizome), Zhiqiao (Citrus aurantium fructus), Shaoyao (Paeonia radix), Gancao (Glycyrrhiza radix)	/	Fluoxetine	po, qd, 20mg	4	①②	18＜HAMD＜27	Cerebrovascular disease
Deng HY	2022	42(22:20)	21(11:10)	59.5±7.4 59.5±7.4	Chai Hu Shu Gan San	Chaihu(bupleuri radix), Chenpi(Citrus reticulata pericarp), Chuanxiong(Ligusticum chuanxiong rhizome), Xiangfu (Cyperus rhizome), Zhiqiao (Citrus aurantium fructus), Shaoyao (Paeonia radix), Gancao (Glycyrrhiza radix)	/	Placebo	/	6	①②	22＜HAMD＜32	Cancer
Zhang Y	2016	43(22:21)	43(22:21)	34.18±4.15 , 34.19±4.13	Chai Hu Shu Gan San	Chaihu(bupleuri radix), Chenpi(Citrus reticulata pericarp), Chuanxiong(Ligusticum chuanxiong rhizome), Xiangfu (Cyperus rhizome), Zhiqiao (Citrus aurantium fructus), Shaoyao (Paeonia radix), Gancao (Glycyrrhiza radix)	/	Paroxetine	po, qd, 10-40mg	6	①②③	20＜HAMD＜28	/
Zhou JL	2023	47(25:22)	47(24:23)	61.52±3.15 , 61.65±3.39	Chai Hu Shu Gan San	Chaihu(bupleuri radix), Chenpi(Citrus reticulata pericarp), Chuanxiong(Ligusticum chuanxiong rhizome), Xiangfu (Cyperus rhizome), Zhiqiao (Citrus aurantium fructus), Shaoyao (Paeonia radix), Gancao (Glycyrrhiza radix)	/	No-treatment	/	8	①③	/	Stroke
Chen GX	2009	45(18:37)	45(24:21)	/ , /	Danzhi-Xiaoyao-San	Chaihu (bupleuri radix), Danggui(Angelica sinensis radix), Baishao(Paeonia lactiflora radix), Fuling (Poria), Baizhu(Atractylodes macrocephala rhizome), Bohe (Mentha haplocalyx), Shengjiang (Zingiber officinale rhizome), Zhigancao (Glycyrrhiza radix preparation)	/	Paroxetine	po, qd, 20-50mg	8	①②	/	Stroke
Chen RD	2011	28(17:11)	27(16:11)	58.5±4.3 , 57.7±4.1	Danzhi-Xiaoyao-San	Chaihu (bupleuri radix), Danggui(Angelica sinensis radix), Baishao(Paeonia lactiflora radix), Fuling (Poria), Baizhu(Atractylodes macrocephala rhizome), Bohe (Mentha haplocalyx), Shengjiang (Zingiber officinale rhizome), Zhigancao (Glycyrrhiza radix preparation)	/	Amitriptyline	po, bid, 25mg	8	①②	18＜HAMD＜28	Stroke
Chen LP	2009	32/	33/	/ , /	Danzhi-Xiaoyao-San	Chaihu (bupleuri radix), Danggui(Angelica sinensis radix), Baishao(Paeonia lactiflora radix), Fuling (Poria), Baizhu(Atractylodes macrocephala rhizome), Bohe (Mentha haplocalyx), Shengjiang (Zingiber officinale rhizome), Zhigancao (Glycyrrhiza radix preparation)	/	Fluoxetine	po, qd, 20mg	6	①②	17＜HAMD＜30	/
Chen T	2018	40/	40/	35.20±11.34 , 35.25±11.37	Danzhi-Xiaoyao-San	Chaihu (bupleuri radix), Danggui(Angelica sinensis radix), Baishao(Paeonia lactiflora radix), Fuling (Poria), Baizhu(Atractylodes macrocephala rhizome), Bohe (Mentha haplocalyx), Shengjiang (Zingiber officinale rhizome), Zhigancao (Glycyrrhiza radix preparation)	/	Fluoxetine	po, qd, 20mg	8	①③	/	/
Du JH	2012	44/	42/	/ , /	Danzhi-Xiaoyao-San	Chaihu (bupleuri radix), Danggui(Angelica sinensis radix), Baishao(Paeonia lactiflora radix), Fuling (Poria), Baizhu(Atractylodes macrocephala rhizome), Bohe (Mentha haplocalyx), Shengjiang (Zingiber officinale rhizome), Zhigancao (Glycyrrhiza radix preparation)	/	Fluoxetine	po, qd, 20mg	4	①②	18＜HAMD＜30	Diabetes
Ding XP	2015	50(23:27)	50(25:25)	55.8±16.5 , 56.4±17.4	Danzhi-Xiaoyao-San	Chaihu (bupleuri radix), Danggui(Angelica sinensis radix), Baishao(Paeonia lactiflora radix), Fuling (Poria), Baizhu(Atractylodes macrocephala rhizome), Bohe (Mentha haplocalyx), Shengjiang (Zingiber officinale rhizome), Zhigancao (Glycyrrhiza radix preparation)	/	Sertraline	po, qd, 50mg	8	①③	/	/
Guo ZY	2020	100(47:53)	100(46:54)	34.76±4.61 , 34.98±4.21	Danzhi-Xiaoyao-San	Chaihu (bupleuri radix), Danggui(Angelica sinensis radix), Baishao(Paeonia lactiflora radix), Fuling (Poria), Baizhu(Atractylodes macrocephala rhizome), Bohe (Mentha haplocalyx), Shengjiang (Zingiber officinale rhizome), Zhigancao (Glycyrrhiza radix preparation)	/	Fluoxetine	po, qd, 20mg	8	①③	/	/
Li YJ	2007	32(15:17)	31(14:17)	39.7±11.9 , 38.6±13.6	Danzhi-Xiaoyao-San	Chaihu (bupleuri radix), Danggui(Angelica sinensis radix), Baishao(Paeonia lactiflora radix), Fuling (Poria), Baizhu(Atractylodes macrocephala rhizome), Bohe (Mentha haplocalyx), Shengjiang (Zingiber officinale rhizome), Zhigancao (Glycyrrhiza radix preparation)	/	Maprotiline	po, qd, 25-250mg	4	②	/	/
Li Z	2010	30/	30/	40-70 , 40-70	Danzhi-Xiaoyao-San	Chaihu (bupleuri radix), Danggui(Angelica sinensis radix), Baishao(Paeonia lactiflora radix), Fuling (Poria), Baizhu(Atractylodes macrocephala rhizome), Bohe (Mentha haplocalyx), Shengjiang (Zingiber officinale rhizome), Zhigancao (Glycyrrhiza radix preparation)	/	Wuling Capsule	po, tid, 0.99g	6	②	23＜HAMD＜32	Stroke
Luo HC	2006	32(15:17)	31(14:17)	39.7±11.9 , 38.6±13.6	Danzhi-Xiaoyao-San	Chaihu (bupleuri radix), Danggui(Angelica sinensis radix), Baishao(Paeonia lactiflora radix), Fuling (Poria), Baizhu(Atractylodes macrocephala rhizome), Bohe (Mentha haplocalyx), Shengjiang (Zingiber officinale rhizome), Zhigancao (Glycyrrhiza radix preparation)	/	Maprotiline	po, qd, 25-250mg	6	②	/	/
Meng QC	2016	27(18:9)	27(17:10)	52.36±5.82 , 52.30±5.82	Danzhi-Xiaoyao-San	Chaihu (bupleuri radix), Danggui(Angelica sinensis radix), Baishao(Paeonia lactiflora radix), Fuling (Poria), Baizhu(Atractylodes macrocephala rhizome), Bohe (Mentha haplocalyx), Shengjiang (Zingiber officinale rhizome), Zhigancao (Glycyrrhiza radix preparation)	/	Amitriptyline	po, bid, 25mg	8	①	/	Stroke
Ma XD	2017	70/	70/	/ , /	Danzhi-Xiaoyao-San	Chaihu (bupleuri radix), Danggui(Angelica sinensis radix), Baishao(Paeonia lactiflora radix), Fuling (Poria), Baizhu(Atractylodes macrocephala rhizome), Bohe (Mentha haplocalyx), Shengjiang (Zingiber officinale rhizome), Zhigancao (Glycyrrhiza radix preparation)	/	Fluoxetine	po, qd, 20mg	8	①②	17＜HAMD＜25	Postpartum
Min CX	2018	42(22:20)	40(22:18)	64.34±9.86 , 63.28±10.20	Danzhi-Xiaoyao-San	Chaihu (bupleuri radix), Danggui(Angelica sinensis radix), Baishao(Paeonia lactiflora radix), Fuling (Poria), Baizhu(Atractylodes macrocephala rhizome), Bohe (Mentha haplocalyx), Shengjiang (Zingiber officinale rhizome), Zhigancao (Glycyrrhiza radix preparation)	/	Fluoxetine	po, qd, 10mg	8	①②	25＜HAMD＜36	Stroke
Wu PP	2015	50(31:19)	50(29:21)	58.64±6.35 , 57.68±5.31	Danzhi-Xiaoyao-San	Chaihu (bupleuri radix), Danggui(Angelica sinensis radix), Baishao(Paeonia lactiflora radix), Fuling (Poria), Baizhu(Atractylodes macrocephala rhizome), Bohe (Mentha haplocalyx), Shengjiang (Zingiber officinale rhizome), Zhigancao (Glycyrrhiza radix preparation)	/	Amitriptyline	po, bid, 25mg	8	①②	18＜HAMD＜28	Stroke
Wang QS	2012	36(15:21)	36(17:19)	41.2±10.5 , 46.7±11.2	Danzhi-Xiaoyao-San	Chaihu (bupleuri radix), Danggui(Angelica sinensis radix), Baishao(Paeonia lactiflora radix), Fuling (Poria), Baizhu(Atractylodes macrocephala rhizome), Bohe (Mentha haplocalyx), Shengjiang (Zingiber officinale rhizome), Zhigancao (Glycyrrhiza radix preparation)	/	Fluoxetine	po, qd, 20mg	8	①②	18＜HAMD＜25	/
Sun ZG	2012	53(23:30)	56(25:31)	/ , /	Danzhi-Xiaoyao-San	Chaihu (bupleuri radix), Danggui(Angelica sinensis radix), Baishao(Paeonia lactiflora radix), Fuling (Poria), Baizhu(Atractylodes macrocephala rhizome), Bohe (Mentha haplocalyx), Shengjiang (Zingiber officinale rhizome), Zhigancao (Glycyrrhiza radix preparation)	/	Fluoxetine	po, qd, 20mg	6	①②	16＜HAMD＜36	/
Xiao JS	2004	34/	34/	/ , /	Danzhi-Xiaoyao-San	Chaihu (bupleuri radix), Danggui(Angelica sinensis radix), Baishao(Paeonia lactiflora radix), Fuling (Poria), Baizhu(Atractylodes macrocephala rhizome), Bohe (Mentha haplocalyx), Shengjiang (Zingiber officinale rhizome), Zhigancao (Glycyrrhiza radix preparation)	/	Fluoxetine	po, qd, 20-40mg	6	①②	13＜HAMD＜30	Stroke
Yin Y	2019	57(25:32)	57(24:33)	60.58±6.49 , 60.96±6.41	Danzhi-Xiaoyao-San	Chaihu (bupleuri radix), Danggui(Angelica sinensis radix), Baishao(Paeonia lactiflora radix), Fuling (Poria), Baizhu(Atractylodes macrocephala rhizome), Bohe (Mentha haplocalyx), Shengjiang (Zingiber officinale rhizome), Zhigancao (Glycyrrhiza radix preparation)	/	Flupentixol and Melitracen	po, qd, 10mg	4	①③	/	Stroke
Zhang M	2009	32/	31/	30-70 , 30-70	Danzhi-Xiaoyao-San	Chaihu (bupleuri radix), Danggui(Angelica sinensis radix), Baishao(Paeonia lactiflora radix), Fuling (Poria), Baizhu(Atractylodes macrocephala rhizome), Bohe (Mentha haplocalyx), Shengjiang (Zingiber officinale rhizome), Zhigancao (Glycyrrhiza radix preparation)	/	Flupentixol and Melitracen	po, qd, 10mg	12	②	/	Diabetes
Li X	2008	32(19:13)	33(19:14)	39-82 , 43-79	Gan Mai Da Zao Decoction	Gancao (Glycyrrhiza radix), Xiaomai (Triticum aestivum fructus), 5–9 DZ (jujube [type of date] fructus)	/	Flupentixol and Melitracen	po, qd, 10mg	8	①②	22＜HAMD＜26	Cerebrovascular disease
Meng HQ	2008	34/	32/	50-85 , 50-85	Gan Mai Da Zao Decoction	Gancao (Glycyrrhiza radix), Xiaomai (Triticum aestivum fructus), 5–10 DZ (jujube [type of date] fructus)	/	Flupentixol and Melitracen	po, qd, 10mg	8	①②③	22＜HAMD＜30	Stroke
Tang P	2009	38(15:23)	37(16:21)	56.2±17.9 , 57.4±16.8	Gan Mai Da Zao Decoction	Gancao (Glycyrrhiza radix), Xiaomai (Triticum aestivum fructus), 5–11 DZ (jujube [type of date] fructus)	/	Amitriptyline	po, qd, 75-150mg	4	①	/	Stroke
Wang YL	2008	30(11:19)	30(12:18)	51.3±5.4 , 52.5±5.6	Gan Mai Da Zao Decoction	Gancao (Glycyrrhiza radix), Xiaomai (Triticum aestivum fructus), 5–12 DZ (jujube [type of date] fructus)	/	Fluoxetine	po, qd, 20mg	8	①②	27＜HAMD＜42	Cancer
Wang M	2018	17(9:8)	17(10:7)	58.46±2.71 , 58.55±2.69	Gan Mai Da Zao Decoction	Gancao (Glycyrrhiza radix), Xiaomai (Triticum aestivum fructus), 5–13 DZ (jujube [type of date] fructus)	/	Fluoxetine	po, qd, 20mg	4	①	/	Stroke
Wu JM	2002	28(15:13)	26(16:10)	42.6±8.5 , 45.0±9.2	Gan Mai Da Zao Decoction	Gancao (Glycyrrhiza radix), Xiaomai (Triticum aestivum fructus), 5–14 DZ (jujube [type of date] fructus)	/	Fluoxetine	po, qd, 20mg	6	①②	22＜HAMD＜35	/
Wu J	2012	60/	60/	/ , /	Gan Mai Da Zao Decoction	Gancao (Glycyrrhiza radix), Xiaomai (Triticum aestivum fructus), 5–15 DZ (jujube [type of date] fructus)	/	Fluoxetine	po, qd, 20mg	24	①②	20＜HAMD＜30	Stroke
Xu TS	2011	35(21:14)	35(22:13)	47.4±15.3 , 46.5±14.1	Gan Mai Da Zao Decoction	Gancao (Glycyrrhiza radix), Xiaomai (Triticum aestivum fructus), 5–16 DZ (jujube [type of date] fructus)	/	Fluoxetine	po, qd, 20mg	6	①②	20＜HAMD＜32	/
Xun XL	2010	30(19:11)	30(16:14)	62.5±3.5 , 64.8±9.3	Gan Mai Da Zao Decoction	Gancao (Glycyrrhiza radix), Xiaomai (Triticum aestivum fructus), 5–17 DZ (jujube [type of date] fructus)	/	Fluoxetine	po, qd, 20mg	8	①②	23＜HAMD＜33	Stroke
Zhou XY	2009	30(17:13)	28(16:12)	46-70 , 45-70	Gan Mai Da Zao Decoction	Gancao (Glycyrrhiza radix), Xiaomai (Triticum aestivum fructus), 5–18 DZ (jujube [type of date] fructus)	/	Fluoxetine	po, qd, 20mg	4	①	/	Stroke
Yang QX	2012	32/	32/	60-76 , 60-76	Gan Mai Da Zao Decoction	Gancao (Glycyrrhiza radix), Xiaomai (Triticum aestivum fructus), 5–19 DZ (jujube [type of date] fructus)	/	Escitalopram	po, qd, 10-40mg	8	①②③	14＜HAMD＜20	/
Zhao SQ	2012	16(6:10)	15(7:8)	45.19±11.70 , 45.20±8.14	Gan Mai Da Zao Decoction	Gancao (Glycyrrhiza radix), Xiaomai (Triticum aestivum fructus), 5–20 DZ (jujube [type of date] fructus)	/	Escitalopram	po, qd, 20mg	6	①②③	18＜HAMD＜25	/
Cao LM	2009	45(21:24)	40(17:23)	58.12±5.33 , 59.01±4.98	Huoxue Soup Decoction	Radix Rehmanniae, SemenCuscutae, Fructus Psoraleae, Eucommia ulmoides, Fructus Corni, Herba Cistanches, Fructus Lycii, Radix Angelicae Pubescentis, Radix Angelicae Sinensis, Myrrha, and Flos Carthami	/	Flupentixol and Melitracen	po, bid, 1 tablet	4	①②	12＜HAMD＜21	Stroke
Cao M	2008	70(37:33)	68(36:32)	59.23±4.41 , 58.76士4.26	Huoxue Soup Decoction	Radix Rehmanniae, SemenCuscutae, Fructus Psoraleae, Eucommia ulmoides, Fructus Corni, Herba Cistanches, Fructus Lycii, Radix Angelicae Pubescentis, Radix Angelicae Sinensis, Myrrha, and Flos Carthami	/	Fluoxetine	po, qd, 20mg	8	①②	18＜HAMD＜25	Stroke
Cao SJ	2017	57(33:24)	55(32:23)	68.35±8.99 , 68.76±8.76	Huoxue Soup Decoction	Radix Rehmanniae, SemenCuscutae, Fructus Psoraleae, Eucommia ulmoides, Fructus Corni, Herba Cistanches, Fructus Lycii, Radix Angelicae Pubescentis, Radix Angelicae Sinensis, Myrrha, and Flos Carthami	/	Fluoxetine	po, qd, 20mg	6	①②③	11＜HAMD＜19	Stroke
Jiao YJ	2015	43(23:20)	43(24:19)	70.37±5.95 , 69.36±6.15	Huoxue Soup Decoction	Radix Rehmanniae, SemenCuscutae, Fructus Psoraleae, Eucommia ulmoides, Fructus Corni, Herba Cistanches, Fructus Lycii, Radix Angelicae Pubescentis, Radix Angelicae Sinensis, Myrrha, and Flos Carthami	/	Fluoxetine	po, qd, 20mg	8	③	/	Stroke
Li P	2016	30(18:12)	30(14:16)	58. 61±3.45 , 61.42±5.16	Huoxue Soup Decoction	Radix Rehmanniae, SemenCuscutae, Fructus Psoraleae, Eucommia ulmoides, Fructus Corni, Herba Cistanches, Fructus Lycii, Radix Angelicae Pubescentis, Radix Angelicae Sinensis, Myrrha, and Flos Carthami	/	Fluoxetine	po, qd, 20mg	8	①②③	17＜HAMD＜27	Stroke
Li QL	2016	49(30:19)	45(21:24)	55.1±16.5 , 50.1±16.2	Huoxue Soup Decoction	Radix Rehmanniae, SemenCuscutae, Fructus Psoraleae, Eucommia ulmoides, Fructus Corni, Herba Cistanches, Fructus Lycii, Radix Angelicae Pubescentis, Radix Angelicae Sinensis, Myrrha, and Flos Carthami	/	Fluoxetine	po, qd, 20mg	8	①②③	16＜HAMD＜24	Stroke
Li ZB	2003	30(14:16)	30(16:14)	67.42±9.36 , 63.32±10.22	Huoxue Soup Decoction	Radix Rehmanniae, SemenCuscutae, Fructus Psoraleae, Eucommia ulmoides, Fructus Corni, Herba Cistanches, Fructus Lycii, Radix Angelicae Pubescentis, Radix Angelicae Sinensis, Myrrha, and Flos Carthami	/	Amitriptyline	po, bid, 25-100mg	4	①③	/	Stroke
Liu XY	2007	134(64:70)	133(67:66)	56.40±4.10 , 55.21±4.22	Huoxue Soup Decoction	Radix Rehmanniae, SemenCuscutae, Fructus Psoraleae, Eucommia ulmoides, Fructus Corni, Herba Cistanches, Fructus Lycii, Radix Angelicae Pubescentis, Radix Angelicae Sinensis, Myrrha, and Flos Carthami	/	Fluoxetine	po, qd, 20mg	8	①②③	17＜HAMD＜25	Stroke
Wang HZ	2015	70(42:28)	70(38:32)	51-79 , 50-78	Huoxue Soup Decoction	Radix Rehmanniae, SemenCuscutae, Fructus Psoraleae, Eucommia ulmoides, Fructus Corni, Herba Cistanches, Fructus Lycii, Radix Angelicae Pubescentis, Radix Angelicae Sinensis, Myrrha, and Flos Carthami	/	Fluoxetine	po, qd, 20mg	6	①	/	Stroke
Yang LX	2011	30(15:15)	30(15:15)	/ , /	Huoxue Soup Decoction	Radix Rehmanniae, SemenCuscutae, Fructus Psoraleae, Eucommia ulmoides, Fructus Corni, Herba Cistanches, Fructus Lycii, Radix Angelicae Pubescentis, Radix Angelicae Sinensis, Myrrha, and Flos Carthami	/	Flupentixol and Melitracen	po, qd, 1 tablet	6	①②	10＜HAMD＜20	Stroke
Yin S	2008	34(23:11)	34(22:12)	40-76 , 43-75	Huoxue Soup Decoction	Radix Rehmanniae, SemenCuscutae, Fructus Psoraleae, Eucommia ulmoides, Fructus Corni, Herba Cistanches, Fructus Lycii, Radix Angelicae Pubescentis, Radix Angelicae Sinensis, Myrrha, and Flos Carthami	/	Fluoxetine	po, qd, 20mg	6	①	/	Stroke
Zhu W	2005	52(32:20)	51(31:20)	40.21±8.57 , 41.53±7.92	Huoxue Soup Decoction	Radix Rehmanniae, SemenCuscutae, Fructus Psoraleae, Eucommia ulmoides, Fructus Corni, Herba Cistanches, Fructus Lycii, Radix Angelicae Pubescentis, Radix Angelicae Sinensis, Myrrha, and Flos Carthami	/	Fluoxetine	po, qd, 20mg	8	①②	19＜HAMD＜24	Stroke
Li X	2014	43(28:15)	43(26:17)	67.2±5.3 , 68.3±1.4	Wendan Anshen decoction	Orange peel, pinellia, Poria cocos, Fructus aurantii, bamboo Ru, Bupleurum, Fried white Peony root, Chinese Rhizome, Magnolia officinalis,Yu Jin, Salvia miltiorrhiza, Peach kernel, Stone calamus, Fried jujube nuts, Licorice	/	Fluoxetine	po, qd, 20mg	8	①②③	19＜HAMD＜32	Stroke
Li X	2020	46(18:28)	46(20:26)	46.3±8.6 , 45.6±7.8	Wendan Anshen decoction	Orange peel, pinellia, Poria cocos, Fructus aurantii, bamboo Ru, Bupleurum, Fried white Peony root, Chinese Rhizome, Magnolia officinalis,Yu Jin, Salvia miltiorrhiza, Peach kernel, Stone calamus, Fried jujube nuts, Licorice	/	Escitalopram	po, qd, 10-20mg	12	②③	18＜HAMD＜30	/
Ren Y	2015	40(26:14)	37(25:12)	68.5±5.7 , 68.3±5.5	Wendan Anshen decoction	Orange peel, pinellia, Poria cocos, Fructus aurantii, bamboo Ru, Bupleurum, Fried white Peony root, Chinese Rhizome, Magnolia officinalis,Yu Jin, Salvia miltiorrhiza, Peach kernel, Stone calamus, Fried jujube nuts, Licorice	/	Fluoxetine	po, qd, 20mg	8	①②③	18＜HAMD＜32	Stroke
Tan HH	2014	50(29:21)	46(26:20)	67.7±6.3 , 66.5±5.7	Wendan Anshen decoction	Orange peel, pinellia, Poria cocos, Fructus aurantii, bamboo Ru, Bupleurum, Fried white Peony root, Chinese Rhizome, Magnolia officinalis,Yu Jin, Salvia miltiorrhiza, Peach kernel, Stone calamus, Fried jujube nuts, Licorice	/	Fluoxetine	po, qd, 20-40mg	8	①②③	18＜HAMD＜32	Stroke
Tan HH	2015	48(20:28)	48(18:30)	65.3±5.6 , 66.2±6.3	Wendan Anshen decoction	Orange peel, pinellia, Poria cocos, Fructus aurantii, bamboo Ru, Bupleurum, Fried white Peony root, Chinese Rhizome, Magnolia officinalis,Yu Jin, Salvia miltiorrhiza, Peach kernel, Stone calamus, Fried jujube nuts, Licorice	/	Fluoxetine	po, qd, 20-40mg	8	①②③	23＜HAMD＜34	/
Dang B	2009	30(17:13)	30(15:15)	62.4±6.3 , 64.0±5.2	Xiaoyao Powder	Bupleurum Chinese DC. (Radix Bupleuri), Paeonia lactiflora Pall. (Paeonia Lactiflora), Atractylodes macrocephala Koidz. (Atractylodes macrocephala), Angelica sinensis (Oliv.) Diels. (Angelica sinensis), Poria cocos (Schw.) Wolf. (Poria cocos), Glycyrrhiza uralensis Fisch. (Radix Glycyrrhizae), Mentha haplocalyx Briq (Mentha haplocalyx), and Zingiber officinale Rosc	/	Paroxetine	po, qd, 20mg	4	②	16＜HAMD＜20	Stroke
Gong SX	2010	30/	30/	48.47±7.62 , 49.53±7.41	Xiaoyao Powder	Bupleurum Chinese DC. (Radix Bupleuri), Paeonia lactiflora Pall. (Paeonia Lactiflora), Atractylodes macrocephala Koidz. (Atractylodes macrocephala), Angelica sinensis (Oliv.) Diels. (Angelica sinensis), Poria cocos (Schw.) Wolf. (Poria cocos), Glycyrrhiza uralensis Fisch. (Radix Glycyrrhizae), Mentha haplocalyx Briq (Mentha haplocalyx), and Zingiber officinale Rosc	/	No-treatment	/	4	②③	/	Breast carcinoma
Gou SQ	2023	35/	35/	51.14±5.36 , 51.28±5.42	Xiaoyao Powder	Bupleurum Chinese DC. (Radix Bupleuri), Paeonia lactiflora Pall. (Paeonia Lactiflora), Atractylodes macrocephala Koidz. (Atractylodes macrocephala), Angelica sinensis (Oliv.) Diels. (Angelica sinensis), Poria cocos (Schw.) Wolf. (Poria cocos), Glycyrrhiza uralensis Fisch. (Radix Glycyrrhizae), Mentha haplocalyx Briq (Mentha haplocalyx), and Zingiber officinale Rosc	/	Alprazolam	po, bid, 0.4mg	8	①②	20＜HAMD＜25	Breast carcinoma
Guan ZH	2017	43(18:25)	43(20:23)	59.2±5.6 , 57.9±5.3	Xiaoyao Powder	Bupleurum Chinese DC. (Radix Bupleuri), Paeonia lactiflora Pall. (Paeonia Lactiflora), Atractylodes macrocephala Koidz. (Atractylodes macrocephala), Angelica sinensis (Oliv.) Diels. (Angelica sinensis), Poria cocos (Schw.) Wolf. (Poria cocos), Glycyrrhiza uralensis Fisch. (Radix Glycyrrhizae), Mentha haplocalyx Briq (Mentha haplocalyx), and Zingiber officinale Rosc	/	No-treatment	/	12	①②	18＜HAMD＜32	Diabetes
Liu WM	2017	30(13:17)	30(11:19)	58.1±11.2 , 54.7±10.6	Xiaoyao Powder	Bupleurum Chinese DC. (Radix Bupleuri), Paeonia lactiflora Pall. (Paeonia Lactiflora), Atractylodes macrocephala Koidz. (Atractylodes macrocephala), Angelica sinensis (Oliv.) Diels. (Angelica sinensis), Poria cocos (Schw.) Wolf. (Poria cocos), Glycyrrhiza uralensis Fisch. (Radix Glycyrrhizae), Mentha haplocalyx Briq (Mentha haplocalyx), and Zingiber officinale Rosc	/	Fluoxetine	po, qd, 20mg	6	①②	26＜HAMD＜38	Stroke
Wang JY	2019	34(20:14)	34(22:12)	62.14±8.27 , 61.67±7.73	Xiaoyao Powder	Bupleurum Chinese DC. (Radix Bupleuri), Paeonia lactiflora Pall. (Paeonia Lactiflora), Atractylodes macrocephala Koidz. (Atractylodes macrocephala), Angelica sinensis (Oliv.) Diels. (Angelica sinensis), Poria cocos (Schw.) Wolf. (Poria cocos), Glycyrrhiza uralensis Fisch. (Radix Glycyrrhizae), Mentha haplocalyx Briq (Mentha haplocalyx), and Zingiber officinale Rosc	/	Flupentixol and Melitracen	po, bid, 1 tablet	8	①②	19＜HAMD＜30	Stroke
Zhang JW	2021	46(21:25)	46(19:27)	67.07±11.20 , 72.31±10.13	Xiaoyao Powder	Bupleurum Chinese DC. (Radix Bupleuri), Paeonia lactiflora Pall. (Paeonia Lactiflora), Atractylodes macrocephala Koidz. (Atractylodes macrocephala), Angelica sinensis (Oliv.) Diels. (Angelica sinensis), Poria cocos (Schw.) Wolf. (Poria cocos), Glycyrrhiza uralensis Fisch. (Radix Glycyrrhizae), Mentha haplocalyx Briq (Mentha haplocalyx), and Zingiber officinale Rosc	/	Escitalopram	po, qd, 5-10mg	6	②	21＜HAMD＜32	Diabetes
Li Y	2004	67(31:36)	52(24:28)	66.2±11.0 , 62.4±9.8	Xingnao Jieyu Decoction	Acorus tatarinowii, Polygala, Salvia, Bupleurum, Albizia Julibrissin, Turmeric, and Morinda officinalis	/	Amitriptyline	po, tid, 25mg	8	①②③	18＜HAMD＜37	Stroke
Li Y	2009	75(40:35)	75(40:35)	62.2±8.7 , 63.3±8.2	Xingnao Jieyu Decoction	Acorus tatarinowii, Polygala, Salvia, Bupleurum, Albizia Julibrissin, Turmeric, and Morinda officinalis	/	Amitriptyline	po, tid, 25mg	8	①②③	/	Stroke
Yan YM	2003	38(21:17)	19(12:7)	45-72 , 45-72	Xingnao Jieyu Decoction	Acorus tatarinowii, Polygala, Salvia, Bupleurum, Albizia Julibrissin, Turmeric, and Morinda officinalis	/	Fluoxetine	po, qd, 20mg	8	①	/	Stroke
Zhao H	2021	59(32:27)	59(33:26)	53.76±5.46 , 53.82±5.53	Xingnao Jieyu Decoction	Acorus tatarinowii, Polygala, Salvia, Bupleurum, Albizia Julibrissin, Turmeric, and Morinda officinalis	/	Fluoxetine	po, qd, 20mg	4	②③	14＜HAMD＜23	Stroke
IG: intervention group , CG: control group , *① The response rate, ②HAMD scores, ③adverse effects rate, po: oral administration, qd: once a day, bid: twice a day, tid: three times a day
